# Supplementary material for: Analysing biodiversity and conservation knowledge products to support regional environmental assessments
Source: Sci Data. 2016 Feb 16;3:160007. doi: 10.1038/sdata.2016.7 (PMC4755129; doi:10.1038/sdata.2016.7)
Supplement: Supplementary file 2 [file sdata20167-isa1.zip]

Archive with 5 entries (5 files):
- i_Investigation.txt
- s_study_Brooks.txt
- a_IUCN_Brooks.txt
- a_KBA_Brooks.txt
- a_PP_Brooks.txt
