# Supplementary material for: Analysing biodiversity and conservation knowledge products to support regional environmental assessments
Source: Sci Data. 2016 Feb 16;3:160007. doi: 10.1038/sdata.2016.7 (PMC4755129; doi:10.1038/sdata.2016.7)
Supplement: Supplementary file 2 [file sdata20167-isa1.zip › i_Investigation.txt]

# Investigation File generated for Scientific Data with Investigation File Authoring Tool version 0.1.0 on 20/01/2016 - This metadata file is CC0
ONTOLOGY SOURCE REFERENCE
Term Source Name	GAZ	ENVO	ERO	OBI	NCIT
Term Source File	http://data.bioontology.org/ontologies/GAZ	http://data.bioontology.org/ontologies/ENVO	http://data.bioontology.org/ontologies/ERO	http://data.bioontology.org/ontologies/OBI	http://data.bioontology.org/ontologies/NCIT
Term Source Version	$Revision: 1.512 $	releases/2014-09-16	2013-08-02	2014-08-18	15.05d
Term Source Description	Gazetteer	Environment Ontology	Eagle-I Research Resource Ontology	Ontology for Biomedical Investigations	National Cancer Institute Thesaurus
INVESTIGATION
Investigation Identifier
Investigation Title
Investigation Description
Investigation Submission Date
Investigation Public Release Date
INVESTIGATION PUBLICATIONS
Investigation PubMed ID
Investigation Publication DOI
Investigation Publication Author List
Investigation Publication Title
Investigation Publication Status
Investigation Publication Status Term Accession Number
Investigation Publication Status Term Source REF
INVESTIGATION CONTACTS
Investigation Person Last Name
Investigation Person Mid Initials
Investigation Person First Name
Investigation Person Address
Investigation Person Phone
Investigation Person Fax
Investigation Person Email
Investigation Person Affiliation
Investigation Person Roles
Investigation Person Roles Term Accession Number
Investigation Person Roles Term Source REF
STUDY
Study Identifier	10.1038/sdata.2016.7
Study Title	Analysing biodiversity and conservation knowledge products to support regional environmental assessments
Study Submission Date	02/10/2015
Study Public Release Date	16/02/2016
Study Description	http://www.nature.com/articles/sdata20167#abstract
Study File Name	s_study_Brooks.txt
Comment[Subject Keywords]	//;//;//;//
Comment[Manuscript Licence]	CC BY-4.0
Comment[Experimental Metadata Licence]	CC0
Comment[Supplementary Information File Name]	Supplementary Information	
Comment[Supplementary Information File Type]	pdf	x-zip-compressed
Comment[Supplementary Information File URL]	http://www.nature.com/articles/sdata20167#supplementary-information	http://www.nature.com/articles/sdata20167#supplementary-information
Comment[Data Repository]	Dryad Digital Repository
Comment[Data Record Accession]	doi:10.5061/dryad.6gb90.2
Comment[Data Record URI]	http://dx.doi.org/10.5061/dryad.6gb90.2
STUDY DESIGN DESCRIPTORS
Study Design Type	data integration objective	time series design	observation design
Study Design Type Term Accession Number	ERO:0100092	OBI:0500020	OBI:0300311
Study Design Type Term Source REF	ERO	OBI	OBI
STUDY PUBLICATIONS
Study PubMed ID
Study Publication DOI
Study Publication Author List
Study Publication Title
Study Publication Status
Study Publication Status Term Accession Number
Study Publication Status Term Source REF
STUDY FACTORS
Study Factor Name
Study Factor Type
Study Factor Type Term Accession Number
Study Factor Type Term Source REF
STUDY ASSAYS
Study Assay Measurement Type	species extinctinction risk	identification of biodiverse areas	identification of protected areas
Study Assay Measurement Type Term Accession Number	""	""	""
Study Assay Measurement Type Term Source REF	""	""	""
Study Assay Technology Type	biodiversity assessment objective	ecological observations	independent data collection method
Study Assay Technology Type Term Accession Number	OBI:0001969	""	ERO:0001933
Study Assay Technology Type Term Source REF	OBI	""	ERO
Study Assay Technology Platform	""	""	""
Study Assay File Name	a_IUCN_Brooks.txt	a_KBA_Brooks.txt	a_PP_Brooks.txt
STUDY PROTOCOLS
Study Protocol Name	Selection	The IUCN Red List of Threatened Species	Total numbers of species	Endemic species	Relative annual contribution to Red List Index	Key Biodiversity Areas	Protected Planet	Protected area coverage	Key Biodiversity Areas, Protected Planet
Study Protocol Type	selection criterion	Data Extraction	Data Extraction	Data Extraction	Data Extraction	Data Extraction	Data Extraction	Data Extraction	Data Extraction
Study Protocol Type Term Accession Number	OBI:0001755	NCIT:C44285	NCIT:C44285	NCIT:C44285	NCIT:C44285	NCIT:C44285	NCIT:C44285	NCIT:C44285	NCIT:C44285
Study Protocol Type Term Source REF	OBI	NCIT	NCIT	NCIT	NCIT	NCIT	NCIT	NCIT	NCIT
Study Protocol Description									
Study Protocol URI	""	""	""	""	""	""	""	""	""
Study Protocol Version									
Study Protocol Parameters Name	""	""	""	""	""	""	""	""	""
Study Protocol Parameters Name Term Accession Number	""	""	""	""	""	""	""	""	""
Study Protocol Parameters Name Term Source REF	""	""	""	""	""	""	""	""	""
Study Protocol Components Name	""	""	""	""	""	""	""	""	""
Study Protocol Components Type	""	""	""	""	""	""	""	""	""
Study Protocol Components Type Term Accession Number	""	""	""	""	""	""	""	""	""
Study Protocol Components Type Term Source REF	""	""	""	""	""	""	""	""	""
STUDY CONTACTS
Study Person Last Name	Brooks	Akçakaya	Burgess	Butchart	Hilton-Taylor	Hoffmann	Juffe-Bignoli	Kingston	MacSharry	Parr	Perianin	Regan	Rodrigues	Rondinini	Shennan-Farpon	Young
Study Person First Name	Thomas M.	H. Resit	Neil D.	Stuart H.M.	Craig	Michael	Diego	Naomi	Brian	Mike	Laurence	Eugenie C.	Ana S.L.	Carlo	Yara	Bruce E.
Study Person Mid Initials																
Study Person Email	t.brooks@iucn.org	""	""	""	""	""	""	""	""	""	""	""	""	""	""	""
Study Person Phone																
Study Person Fax																
Study Person Address																
Study Person Affiliation	International Union for Conservation of Nature, 28 Rue Mauverney, 1196 Gland, Switzerland	Department of Ecology and Evolution, Stony Brook University, Stony Brook, New York 11794, USA	United Nations Environment Programme World Conservation Monitoring Centre, 219 Huntingdon Road, Cambridge CB3 0DL, UK	BirdLife International, Wellbrook Court, Cambridge CB2 3QZ, UK	International Union for Conservation of Nature, 28 Rue Mauverney, 1196 Gland, Switzerland	International Union for Conservation of Nature, 28 Rue Mauverney, 1196 Gland, Switzerland	United Nations Environment Programme World Conservation Monitoring Centre, 219 Huntingdon Road, Cambridge CB3 0DL, UK	United Nations Environment Programme World Conservation Monitoring Centre, 219 Huntingdon Road, Cambridge CB3 0DL, UK	United Nations Environment Programme World Conservation Monitoring Centre, 219 Huntingdon Road, Cambridge CB3 0DL, UK	American Bird Conservancy, The Plains, Virginia 20198, USA	International Union for Conservation of Nature, 28 Rue Mauverney, 1196 Gland, Switzerland	United Nations Environment Programme World Conservation Monitoring Centre, 219 Huntingdon Road, Cambridge CB3 0DL, UK	Centre d’Ecologie Fonctionnelle et Evolutive, CNRS UMR5175, 1919 Route de Mende, 34293 Montpellier, France	Global Mammal Assessment programme, Department of Biology and Biotechnologies, Sapienza Università di Roma, Viale dell’Università 32, 00185 Roma, Italy	United Nations Environment Programme World Conservation Monitoring Centre, 219 Huntingdon Road, Cambridge CB3 0DL, UK	NatureServe, Apdo. 358-1260, Plaza Colonial, San José, Costa Rica
Study Person Roles																
Study Person Roles Term Accession Number																
Study Person Roles Term Source REF																
Comment[Study Person ORCID]																
Comment[Funder]																
Comment[FundRef ID]																
Comment[Funder Term Source REF]																
Comment[Grant Identifier]																
