# Supplementary material for: Analysing biodiversity and conservation knowledge products to support regional environmental assessments
Source: Sci Data. 2016 Feb 16;3:160007. doi: 10.1038/sdata.2016.7 (PMC4755129; doi:10.1038/sdata.2016.7)
Supplement: Supplementary file 2 [file sdata20167-isa1.zip › s_study_Brooks.txt]

Source Name	Characteristics[geographical location]	Term Source REF	Term Accession Number	Characteristics[environment type]	Term Source REF	Term Accession Number	Protocol REF	Sample Name
GEO	South Asia	GAZ	GAZ_00002472	habitat	ENVO	ENVO:01000739	Selection	GEO_South Asia
GEO	Central Europe	GAZ	GAZ_00000555	habitat	ENVO	ENVO:01000739	Selection	GEO_Central Europe
GEO	North Africa	GAZ	GAZ_00000555	habitat	ENVO	ENVO:01000739	Selection	GEO_Northern Africa
GEO	South Pacific			habitat	ENVO	ENVO:01000739	Selection	GEO_South Pacific
GEO	Western Europe			habitat	ENVO	ENVO:01000739	Selection	GEO_Western Europe
GEO	South Africa	GAZ	GAZ_00000553	habitat	ENVO	ENVO:01000739	Selection	GEO_Southern Africa
GEO	Caribbean Region	GAZ	GAZ_01000048	habitat	ENVO	ENVO:01000739	Selection	GEO_Caribbean
GEO	South America	GAZ	GAZ_00000459	habitat	ENVO	ENVO:01000739	Selection	GEO_South America
GEO	Eastern Europe			habitat	ENVO	ENVO:01000739	Selection	GEO_Eastern Europe
GEO	Australasia	GAZ	GAZ_00005863	habitat	ENVO	ENVO:01000739	Selection	GEO_Australia and New Zealand
GEO	Arabian Peninsula	GAZ	GAZ_00002467	habitat	ENVO	ENVO:01000739	Selection	GEO_Arabian Peninsula
GEO	Mesoamerica	GAZ		habitat	ENVO	ENVO:01000739	Selection	GEO_Meso America
GEO	West Africa	GAZ	GAZ_00000554	habitat	ENVO	ENVO:01000739	Selection	GEO_Western Africa
GEO	Southeast Asia	GAZ	GAZ_00000559	habitat	ENVO	ENVO:01000739	Selection	GEO_South East Asia
GEO	East Africa	GAZ	GAZ_00000556	habitat	ENVO	ENVO:01000739	Selection	GEO_Eastern Africa
GEO	Central Africa	GAZ	GAZ_00000588	habitat	ENVO	ENVO:01000739	Selection	GEO_Central Africa
GEO	North America	GAZ	GAZ_00000458	habitat	ENVO	ENVO:01000739	Selection	GEO_North America
GEO	Northeast Asia	GAZ	GAZ_00002846	habitat	ENVO	ENVO:01000739	Selection	GEO_North East Asia
GEO	Western Indian Ocean	GAZ	GAZ_00051024	habitat	ENVO	ENVO:01000739	Selection	GEO_Western Indian Ocean
GEO	Mashriq			habitat	ENVO	ENVO:01000739	Selection	GEO_Mashriq
GEO	Central Asia	GAZ	GAZ_00002463	habitat	ENVO	ENVO:01000739	Selection	GEO_Central Asia
IPBES	South Asia	GAZ	GAZ_00002472	habitat	ENVO	ENVO:01000739	Selection	IPBES_South Asia
IPBES	Central and Western Europe			habitat	ENVO	ENVO:01000739	Selection	IPBES_Central and Western Europe
IPBES	North Africa	GAZ	GAZ_00000555	habitat	ENVO	ENVO:01000739	Selection	IPBES_North Africa
IPBES	Oceania	GAZ	GAZ_00000468	habitat	ENVO	ENVO:01000739	Selection	IPBES_Oceania
IPBES	South Africa	GAZ	GAZ_00000553	habitat	ENVO	ENVO:01000739	Selection	IPBES_Southern Africa
IPBES	Caribbean region	GAZ	GAZ_01000048	habitat	ENVO	ENVO:01000739	Selection	IPBES_Caribbean
IPBES	South America	GAZ	GAZ_00000459	habitat	ENVO	ENVO:01000739	Selection	IPBES_South America
IPBES	Eastern Europe			habitat	ENVO	ENVO:01000739	Selection	IPBES_Eastern Europe
IPBES	Western Asia			habitat	ENVO	ENVO:01000739	Selection	IPBES_Western Asia
IPBES	Mesoamerica			habitat	ENVO	ENVO:01000739	Selection	IPBES_Mesoamerica
IPBES	West Africa	GAZ	GAZ_00000554	habitat	ENVO	ENVO:01000739	Selection	IPBES_West Africa
IPBES	Southeast Asia	GAZ	GAZ_00000559	habitat	ENVO	ENVO:01000739	Selection	IPBES_South-East Asia
IPBES	Central Africa	GAZ	GAZ_00000588	habitat	ENVO	ENVO:01000739	Selection	IPBES_Central Africa
IPBES	North America	GAZ	GAZ_00000458	habitat	ENVO	ENVO:01000739	Selection	IPBES_North America
IPBES	Northeast Asia	GAZ	GAZ_00002846	habitat	ENVO	ENVO:01000739	Selection	IPBES_North-East Asia
IPBES	East Africa	GAZ	GAZ_00000556	habitat	ENVO	ENVO:01000739	Selection	IPBES_East Africa and adjacent islands
IPBES	Central Asia	GAZ	GAZ_00002463	habitat	ENVO	ENVO:01000739	Selection	IPBES_Central Asia
GEO	Antarctica	GAZ	GAZ_00000462	habitat	ENVO	ENVO:01000739	Selection	GEO_Antarctic
GEO	Arctic Ocean	GAZ	GAZ_00000323	habitat	ENVO	ENVO:01000739	Selection	GEO_Arctic
