# Supplementary material for: Analysing biodiversity and conservation knowledge products to support regional environmental assessments
Source: Sci Data. 2016 Feb 16;3:160007. doi: 10.1038/sdata.2016.7 (PMC4755129; doi:10.1038/sdata.2016.7)
Supplement: Supplementary file 2 [file sdata20167-isa1.zip › a_IUCN_Brooks.txt]

Sample Name	Protocol REF	Protocol REF	Assay Name	Raw Data File	Comment [Data Repository]	Comment [Data Record Accession]	Comment [Data Record URI]
GEO_Central Africa	The IUCN Red List of Threatened Species	Total numbers of species	GEO_Central Africa_total	Total_Species_GEO.csv	Dryad Digital Repository	doi:10.5061/dryad.6gb90.2/1.2	http://dx.doi.org/10.5061/dryad.6gb90.2
GEO_Eastern Africa	The IUCN Red List of Threatened Species	Total numbers of species	GEO_Eastern Africa_total	Total_Species_GEO.csv	Dryad Digital Repository	doi:10.5061/dryad.6gb90.2/1.2	http://dx.doi.org/10.5061/dryad.6gb90.2
GEO_Northern Africa	The IUCN Red List of Threatened Species	Total numbers of species	GEO_Northern Africa_total	Total_Species_GEO.csv	Dryad Digital Repository	doi:10.5061/dryad.6gb90.2/1.2	http://dx.doi.org/10.5061/dryad.6gb90.2
GEO_Southern Africa	The IUCN Red List of Threatened Species	Total numbers of species	GEO_Southern Africa_total	Total_Species_GEO.csv	Dryad Digital Repository	doi:10.5061/dryad.6gb90.2/1.2	http://dx.doi.org/10.5061/dryad.6gb90.2
GEO_Western Africa	The IUCN Red List of Threatened Species	Total numbers of species	GEO_Western Africa_total	Total_Species_GEO.csv	Dryad Digital Repository	doi:10.5061/dryad.6gb90.2/1.2	http://dx.doi.org/10.5061/dryad.6gb90.2
GEO_Western Indian Ocean	The IUCN Red List of Threatened Species	Total numbers of species	GEO_Western Indian Ocean_total	Total_Species_GEO.csv	Dryad Digital Repository	doi:10.5061/dryad.6gb90.2/1.2	http://dx.doi.org/10.5061/dryad.6gb90.2
GEO_Australia and New Zealand	The IUCN Red List of Threatened Species	Total numbers of species	GEO_Australia and New Zealand_total	Total_Species_GEO.csv	Dryad Digital Repository	doi:10.5061/dryad.6gb90.2/1.2	http://dx.doi.org/10.5061/dryad.6gb90.2
GEO_North East Asia	The IUCN Red List of Threatened Species	Total numbers of species	GEO_North East Asia_total	Total_Species_GEO.csv	Dryad Digital Repository	doi:10.5061/dryad.6gb90.2/1.2	http://dx.doi.org/10.5061/dryad.6gb90.2
GEO_South Asia	The IUCN Red List of Threatened Species	Total numbers of species	GEO_South Asia_total	Total_Species_GEO.csv	Dryad Digital Repository	doi:10.5061/dryad.6gb90.2/1.2	http://dx.doi.org/10.5061/dryad.6gb90.2
GEO_South East Asia	The IUCN Red List of Threatened Species	Total numbers of species	GEO_South East Asia_total	Total_Species_GEO.csv	Dryad Digital Repository	doi:10.5061/dryad.6gb90.2/1.2	http://dx.doi.org/10.5061/dryad.6gb90.2
GEO_South Pacific	The IUCN Red List of Threatened Species	Total numbers of species	GEO_South Pacific_total	Total_Species_GEO.csv	Dryad Digital Repository	doi:10.5061/dryad.6gb90.2/1.2	http://dx.doi.org/10.5061/dryad.6gb90.2
GEO_Central Asia	The IUCN Red List of Threatened Species	Total numbers of species	GEO_Central Asia_total	Total_Species_GEO.csv	Dryad Digital Repository	doi:10.5061/dryad.6gb90.2/1.2	http://dx.doi.org/10.5061/dryad.6gb90.2
GEO_Central Europe	The IUCN Red List of Threatened Species	Total numbers of species	GEO_Central Europe_total	Total_Species_GEO.csv	Dryad Digital Repository	doi:10.5061/dryad.6gb90.2/1.2	http://dx.doi.org/10.5061/dryad.6gb90.2
GEO_Eastern Europe	The IUCN Red List of Threatened Species	Total numbers of species	GEO_Eastern Europe_total	Total_Species_GEO.csv	Dryad Digital Repository	doi:10.5061/dryad.6gb90.2/1.2	http://dx.doi.org/10.5061/dryad.6gb90.2
GEO_Western Europe	The IUCN Red List of Threatened Species	Total numbers of species	GEO_Western Europe_total	Total_Species_GEO.csv	Dryad Digital Repository	doi:10.5061/dryad.6gb90.2/1.2	http://dx.doi.org/10.5061/dryad.6gb90.2
GEO_Caribbean	The IUCN Red List of Threatened Species	Total numbers of species	GEO_Caribbean_total	Total_Species_GEO.csv	Dryad Digital Repository	doi:10.5061/dryad.6gb90.2/1.2	http://dx.doi.org/10.5061/dryad.6gb90.2
GEO_Meso America	The IUCN Red List of Threatened Species	Total numbers of species	GEO_Meso America_total	Total_Species_GEO.csv	Dryad Digital Repository	doi:10.5061/dryad.6gb90.2/1.2	http://dx.doi.org/10.5061/dryad.6gb90.2
GEO_South America	The IUCN Red List of Threatened Species	Total numbers of species	GEO_South America_total	Total_Species_GEO.csv	Dryad Digital Repository	doi:10.5061/dryad.6gb90.2/1.2	http://dx.doi.org/10.5061/dryad.6gb90.2
GEO_North America	The IUCN Red List of Threatened Species	Total numbers of species	GEO_North America_total	Total_Species_GEO.csv	Dryad Digital Repository	doi:10.5061/dryad.6gb90.2/1.2	http://dx.doi.org/10.5061/dryad.6gb90.2
GEO_Antarctic	The IUCN Red List of Threatened Species	Total numbers of species	GEO_Antarctic_total	Total_Species_GEO.csv	Dryad Digital Repository	doi:10.5061/dryad.6gb90.2/1.2	http://dx.doi.org/10.5061/dryad.6gb90.2
GEO_Arctic	The IUCN Red List of Threatened Species	Total numbers of species	GEO_Arctic_total	Total_Species_GEO.csv	Dryad Digital Repository	doi:10.5061/dryad.6gb90.2/1.2	http://dx.doi.org/10.5061/dryad.6gb90.2
GEO_Arabian Peninsula	The IUCN Red List of Threatened Species	Total numbers of species	GEO_Arabian Peninsula_total	Total_Species_GEO.csv	Dryad Digital Repository	doi:10.5061/dryad.6gb90.2/1.2	http://dx.doi.org/10.5061/dryad.6gb90.2
GEO_Mashriq	The IUCN Red List of Threatened Species	Total numbers of species	GEO_Mashriq_total	Total_Species_GEO.csv	Dryad Digital Repository	doi:10.5061/dryad.6gb90.2/1.2	http://dx.doi.org/10.5061/dryad.6gb90.2
IPBES_Central Africa	The IUCN Red List of Threatened Species	Total numbers of species	IPBES_Central Africa_total	Total_Species_IPBES.csv	Dryad Digital Repository	doi:10.5061/dryad.6gb90.2/2.2	http://dx.doi.org/10.5061/dryad.6gb90.2
IPBES_East Africa and adjacent islands	The IUCN Red List of Threatened Species	Total numbers of species	IPBES_East Africa and adjacent islands_total	Total_Species_IPBES.csv	Dryad Digital Repository	doi:10.5061/dryad.6gb90.2/2.2	http://dx.doi.org/10.5061/dryad.6gb90.2
IPBES_North Africa	The IUCN Red List of Threatened Species	Total numbers of species	IPBES_North Africa_total	Total_Species_IPBES.csv	Dryad Digital Repository	doi:10.5061/dryad.6gb90.2/2.2	http://dx.doi.org/10.5061/dryad.6gb90.2
IPBES_Southern Africa	The IUCN Red List of Threatened Species	Total numbers of species	IPBES_Southern Africa_total	Total_Species_IPBES.csv	Dryad Digital Repository	doi:10.5061/dryad.6gb90.2/2.2	http://dx.doi.org/10.5061/dryad.6gb90.2
IPBES_West Africa	The IUCN Red List of Threatened Species	Total numbers of species	IPBES_West Africa_total	Total_Species_IPBES.csv	Dryad Digital Repository	doi:10.5061/dryad.6gb90.2/2.2	http://dx.doi.org/10.5061/dryad.6gb90.2
IPBES_Caribbean	The IUCN Red List of Threatened Species	Total numbers of species	IPBES_Caribbean_total	Total_Species_IPBES.csv	Dryad Digital Repository	doi:10.5061/dryad.6gb90.2/2.2	http://dx.doi.org/10.5061/dryad.6gb90.2
IPBES_Mesoamerica	The IUCN Red List of Threatened Species	Total numbers of species	IPBES_Mesoamerica_total	Total_Species_IPBES.csv	Dryad Digital Repository	doi:10.5061/dryad.6gb90.2/2.2	http://dx.doi.org/10.5061/dryad.6gb90.2
IPBES_North America	The IUCN Red List of Threatened Species	Total numbers of species	IPBES_North America_total	Total_Species_IPBES.csv	Dryad Digital Repository	doi:10.5061/dryad.6gb90.2/2.2	http://dx.doi.org/10.5061/dryad.6gb90.2
IPBES_South America	The IUCN Red List of Threatened Species	Total numbers of species	IPBES_South America_total	Total_Species_IPBES.csv	Dryad Digital Repository	doi:10.5061/dryad.6gb90.2/2.2	http://dx.doi.org/10.5061/dryad.6gb90.2
IPBES_North-East Asia	The IUCN Red List of Threatened Species	Total numbers of species	IPBES_North-East Asia_total	Total_Species_IPBES.csv	Dryad Digital Repository	doi:10.5061/dryad.6gb90.2/2.2	http://dx.doi.org/10.5061/dryad.6gb90.2
IPBES_Oceania	The IUCN Red List of Threatened Species	Total numbers of species	IPBES_Oceania_total	Total_Species_IPBES.csv	Dryad Digital Repository	doi:10.5061/dryad.6gb90.2/2.2	http://dx.doi.org/10.5061/dryad.6gb90.2
IPBES_South Asia	The IUCN Red List of Threatened Species	Total numbers of species	IPBES_South Asia_total	Total_Species_IPBES.csv	Dryad Digital Repository	doi:10.5061/dryad.6gb90.2/2.2	http://dx.doi.org/10.5061/dryad.6gb90.2
IPBES_South-East Asia	The IUCN Red List of Threatened Species	Total numbers of species	IPBES_South-East Asia_total	Total_Species_IPBES.csv	Dryad Digital Repository	doi:10.5061/dryad.6gb90.2/2.2	http://dx.doi.org/10.5061/dryad.6gb90.2
IPBES_Western Asia	The IUCN Red List of Threatened Species	Total numbers of species	IPBES_Western Asia_total	Total_Species_IPBES.csv	Dryad Digital Repository	doi:10.5061/dryad.6gb90.2/2.2	http://dx.doi.org/10.5061/dryad.6gb90.2
IPBES_Central and Western Europe	The IUCN Red List of Threatened Species	Total numbers of species	IPBES_Central and Western Europe_total	Total_Species_IPBES.csv	Dryad Digital Repository	doi:10.5061/dryad.6gb90.2/2.2	http://dx.doi.org/10.5061/dryad.6gb90.2
IPBES_Central Asia	The IUCN Red List of Threatened Species	Total numbers of species	IPBES_Central Asia_total	Total_Species_IPBES.csv	Dryad Digital Repository	doi:10.5061/dryad.6gb90.2/2.2	http://dx.doi.org/10.5061/dryad.6gb90.2
IPBES_Eastern Europe	The IUCN Red List of Threatened Species	Total numbers of species	IPBES_Eastern Europe_total	Total_Species_IPBES.csv	Dryad Digital Repository	doi:10.5061/dryad.6gb90.2/2.2	http://dx.doi.org/10.5061/dryad.6gb90.2
GEO_Central Africa	The IUCN Red List of Threatened Species	Endemic species	GEO_Central Africa_endemic	Endemic_Species_GEO.csv	Dryad Digital Repository	doi:10.5061/dryad.6gb90.2/3.2	http://dx.doi.org/10.5061/dryad.6gb90.2
GEO_Eastern Africa	The IUCN Red List of Threatened Species	Endemic species	GEO_Eastern Africa_endemic	Endemic_Species_GEO.csv	Dryad Digital Repository	doi:10.5061/dryad.6gb90.2/3.2	http://dx.doi.org/10.5061/dryad.6gb90.2
GEO_Northern Africa	The IUCN Red List of Threatened Species	Endemic species	GEO_Northern Africa_endemic	Endemic_Species_GEO.csv	Dryad Digital Repository	doi:10.5061/dryad.6gb90.2/3.2	http://dx.doi.org/10.5061/dryad.6gb90.2
GEO_Southern Africa	The IUCN Red List of Threatened Species	Endemic species	GEO_Southern Africa_endemic	Endemic_Species_GEO.csv	Dryad Digital Repository	doi:10.5061/dryad.6gb90.2/3.2	http://dx.doi.org/10.5061/dryad.6gb90.2
GEO_Western Africa	The IUCN Red List of Threatened Species	Endemic species	GEO_Western Africa_endemic	Endemic_Species_GEO.csv	Dryad Digital Repository	doi:10.5061/dryad.6gb90.2/3.2	http://dx.doi.org/10.5061/dryad.6gb90.2
GEO_Western Indian Ocean	The IUCN Red List of Threatened Species	Endemic species	GEO_Western Indian Ocean_endemic	Endemic_Species_GEO.csv	Dryad Digital Repository	doi:10.5061/dryad.6gb90.2/3.2	http://dx.doi.org/10.5061/dryad.6gb90.2
GEO_Australia and New Zealand	The IUCN Red List of Threatened Species	Endemic species	GEO_Australia and New Zealand_endemic	Endemic_Species_GEO.csv	Dryad Digital Repository	doi:10.5061/dryad.6gb90.2/3.2	http://dx.doi.org/10.5061/dryad.6gb90.2
GEO_North East Asia	The IUCN Red List of Threatened Species	Endemic species	GEO_North East Asia_endemic	Endemic_Species_GEO.csv	Dryad Digital Repository	doi:10.5061/dryad.6gb90.2/3.2	http://dx.doi.org/10.5061/dryad.6gb90.2
GEO_South Asia	The IUCN Red List of Threatened Species	Endemic species	GEO_South Asia_endemic	Endemic_Species_GEO.csv	Dryad Digital Repository	doi:10.5061/dryad.6gb90.2/3.2	http://dx.doi.org/10.5061/dryad.6gb90.2
GEO_South East Asia	The IUCN Red List of Threatened Species	Endemic species	GEO_South East Asia_endemic	Endemic_Species_GEO.csv	Dryad Digital Repository	doi:10.5061/dryad.6gb90.2/3.2	http://dx.doi.org/10.5061/dryad.6gb90.2
GEO_South Pacific	The IUCN Red List of Threatened Species	Endemic species	GEO_South Pacific_endemic	Endemic_Species_GEO.csv	Dryad Digital Repository	doi:10.5061/dryad.6gb90.2/3.2	http://dx.doi.org/10.5061/dryad.6gb90.2
GEO_Central Asia	The IUCN Red List of Threatened Species	Endemic species	GEO_Central Asia_endemic	Endemic_Species_GEO.csv	Dryad Digital Repository	doi:10.5061/dryad.6gb90.2/3.2	http://dx.doi.org/10.5061/dryad.6gb90.2
GEO_Central Europe	The IUCN Red List of Threatened Species	Endemic species	GEO_Central Europe_endemic	Endemic_Species_GEO.csv	Dryad Digital Repository	doi:10.5061/dryad.6gb90.2/3.2	http://dx.doi.org/10.5061/dryad.6gb90.2
GEO_Eastern Europe	The IUCN Red List of Threatened Species	Endemic species	GEO_Eastern Europe_endemic	Endemic_Species_GEO.csv	Dryad Digital Repository	doi:10.5061/dryad.6gb90.2/3.2	http://dx.doi.org/10.5061/dryad.6gb90.2
GEO_Western Europe	The IUCN Red List of Threatened Species	Endemic species	GEO_Western Europe_endemic	Endemic_Species_GEO.csv	Dryad Digital Repository	doi:10.5061/dryad.6gb90.2/3.2	http://dx.doi.org/10.5061/dryad.6gb90.2
GEO_Caribbean	The IUCN Red List of Threatened Species	Endemic species	GEO_Caribbean_endemic	Endemic_Species_GEO.csv	Dryad Digital Repository	doi:10.5061/dryad.6gb90.2/3.2	http://dx.doi.org/10.5061/dryad.6gb90.2
GEO_Meso America	The IUCN Red List of Threatened Species	Endemic species	GEO_Meso America_endemic	Endemic_Species_GEO.csv	Dryad Digital Repository	doi:10.5061/dryad.6gb90.2/3.2	http://dx.doi.org/10.5061/dryad.6gb90.2
GEO_South America	The IUCN Red List of Threatened Species	Endemic species	GEO_South America_endemic	Endemic_Species_GEO.csv	Dryad Digital Repository	doi:10.5061/dryad.6gb90.2/3.2	http://dx.doi.org/10.5061/dryad.6gb90.2
GEO_North America	The IUCN Red List of Threatened Species	Endemic species	GEO_North America_endemic	Endemic_Species_GEO.csv	Dryad Digital Repository	doi:10.5061/dryad.6gb90.2/3.2	http://dx.doi.org/10.5061/dryad.6gb90.2
GEO_Antarctic	The IUCN Red List of Threatened Species	Endemic species	GEO_Antarctic_endemic	Endemic_Species_GEO.csv	Dryad Digital Repository	doi:10.5061/dryad.6gb90.2/3.2	http://dx.doi.org/10.5061/dryad.6gb90.2
GEO_Arctic	The IUCN Red List of Threatened Species	Endemic species	GEO_Arctic_endemic	Endemic_Species_GEO.csv	Dryad Digital Repository	doi:10.5061/dryad.6gb90.2/3.2	http://dx.doi.org/10.5061/dryad.6gb90.2
GEO_Arabian Peninsula	The IUCN Red List of Threatened Species	Endemic species	GEO_Arabian Peninsula_endemic	Endemic_Species_GEO.csv	Dryad Digital Repository	doi:10.5061/dryad.6gb90.2/3.2	http://dx.doi.org/10.5061/dryad.6gb90.2
GEO_Mashriq	The IUCN Red List of Threatened Species	Endemic species	GEO_Mashriq_endemic	Endemic_Species_GEO.csv	Dryad Digital Repository	doi:10.5061/dryad.6gb90.2/3.2	http://dx.doi.org/10.5061/dryad.6gb90.2
IPBES_Central Africa	The IUCN Red List of Threatened Species	Endemic species	IPBES_Central Africa_endemic	Endemic_Species_IPBES.csv	Dryad Digital Repository	doi:10.5061/dryad.6gb90.2/4.2	http://dx.doi.org/10.5061/dryad.6gb90.2
IPBES_East Africa and adjacent islands	The IUCN Red List of Threatened Species	Endemic species	IPBES_East Africa and adjacent islands_endemic	Endemic_Species_IPBES.csv	Dryad Digital Repository	doi:10.5061/dryad.6gb90.2/4.2	http://dx.doi.org/10.5061/dryad.6gb90.2
IPBES_North Africa	The IUCN Red List of Threatened Species	Endemic species	IPBES_North Africa_endemic	Endemic_Species_IPBES.csv	Dryad Digital Repository	doi:10.5061/dryad.6gb90.2/4.2	http://dx.doi.org/10.5061/dryad.6gb90.2
IPBES_Southern Africa	The IUCN Red List of Threatened Species	Endemic species	IPBES_Southern Africa_endemic	Endemic_Species_IPBES.csv	Dryad Digital Repository	doi:10.5061/dryad.6gb90.2/4.2	http://dx.doi.org/10.5061/dryad.6gb90.2
IPBES_West Africa	The IUCN Red List of Threatened Species	Endemic species	IPBES_West Africa_endemic	Endemic_Species_IPBES.csv	Dryad Digital Repository	doi:10.5061/dryad.6gb90.2/4.2	http://dx.doi.org/10.5061/dryad.6gb90.2
IPBES_Caribbean	The IUCN Red List of Threatened Species	Endemic species	IPBES_Caribbean_endemic	Endemic_Species_IPBES.csv	Dryad Digital Repository	doi:10.5061/dryad.6gb90.2/4.2	http://dx.doi.org/10.5061/dryad.6gb90.2
IPBES_Mesoamerica	The IUCN Red List of Threatened Species	Endemic species	IPBES_Mesoamerica_endemic	Endemic_Species_IPBES.csv	Dryad Digital Repository	doi:10.5061/dryad.6gb90.2/4.2	http://dx.doi.org/10.5061/dryad.6gb90.2
IPBES_North America	The IUCN Red List of Threatened Species	Endemic species	IPBES_North America_endemic	Endemic_Species_IPBES.csv	Dryad Digital Repository	doi:10.5061/dryad.6gb90.2/4.2	http://dx.doi.org/10.5061/dryad.6gb90.2
IPBES_South America	The IUCN Red List of Threatened Species	Endemic species	IPBES_South America_endemic	Endemic_Species_IPBES.csv	Dryad Digital Repository	doi:10.5061/dryad.6gb90.2/4.2	http://dx.doi.org/10.5061/dryad.6gb90.2
IPBES_North-East Asia	The IUCN Red List of Threatened Species	Endemic species	IPBES_North-East Asia_endemic	Endemic_Species_IPBES.csv	Dryad Digital Repository	doi:10.5061/dryad.6gb90.2/4.2	http://dx.doi.org/10.5061/dryad.6gb90.2
IPBES_Oceania	The IUCN Red List of Threatened Species	Endemic species	IPBES_Oceania_endemic	Endemic_Species_IPBES.csv	Dryad Digital Repository	doi:10.5061/dryad.6gb90.2/4.2	http://dx.doi.org/10.5061/dryad.6gb90.2
IPBES_South Asia	The IUCN Red List of Threatened Species	Endemic species	IPBES_South Asia_endemic	Endemic_Species_IPBES.csv	Dryad Digital Repository	doi:10.5061/dryad.6gb90.2/4.2	http://dx.doi.org/10.5061/dryad.6gb90.2
IPBES_South-East Asia	The IUCN Red List of Threatened Species	Endemic species	IPBES_South-East Asia_endemic	Endemic_Species_IPBES.csv	Dryad Digital Repository	doi:10.5061/dryad.6gb90.2/4.2	http://dx.doi.org/10.5061/dryad.6gb90.2
IPBES_Western Asia	The IUCN Red List of Threatened Species	Endemic species	IPBES_Western Asia_endemic	Endemic_Species_IPBES.csv	Dryad Digital Repository	doi:10.5061/dryad.6gb90.2/4.2	http://dx.doi.org/10.5061/dryad.6gb90.2
IPBES_Central and Western Europe	The IUCN Red List of Threatened Species	Endemic species	IPBES_Central and Western Europe_endemic	Endemic_Species_IPBES.csv	Dryad Digital Repository	doi:10.5061/dryad.6gb90.2/4.2	http://dx.doi.org/10.5061/dryad.6gb90.2
IPBES_Central Asia	The IUCN Red List of Threatened Species	Endemic species	IPBES_Central Asia_endemic	Endemic_Species_IPBES.csv	Dryad Digital Repository	doi:10.5061/dryad.6gb90.2/4.2	http://dx.doi.org/10.5061/dryad.6gb90.2
IPBES_Eastern Europe	The IUCN Red List of Threatened Species	Endemic species	IPBES_Eastern Europe_endemic	Endemic_Species_IPBES.csv	Dryad Digital Repository	doi:10.5061/dryad.6gb90.2/4.2	http://dx.doi.org/10.5061/dryad.6gb90.2
GEO_Central Africa	The IUCN Red List of Threatened Species	Relative annual contribution to Red List Index	GEO_Central Africa_contrib	Red_List_Index_GEO.csv	Dryad Digital Repository	doi:10.5061/dryad.6gb90.2/5.2	http://dx.doi.org/10.5061/dryad.6gb90.2
GEO_Eastern Africa	The IUCN Red List of Threatened Species	Relative annual contribution to Red List Index	GEO_Eastern Africa_contrib	Red_List_Index_GEO.csv	Dryad Digital Repository	doi:10.5061/dryad.6gb90.2/5.2	http://dx.doi.org/10.5061/dryad.6gb90.2
GEO_Northern Africa	The IUCN Red List of Threatened Species	Relative annual contribution to Red List Index	GEO_Northern Africa_contrib	Red_List_Index_GEO.csv	Dryad Digital Repository	doi:10.5061/dryad.6gb90.2/5.2	http://dx.doi.org/10.5061/dryad.6gb90.2
GEO_Southern Africa	The IUCN Red List of Threatened Species	Relative annual contribution to Red List Index	GEO_Southern Africa_contrib	Red_List_Index_GEO.csv	Dryad Digital Repository	doi:10.5061/dryad.6gb90.2/5.2	http://dx.doi.org/10.5061/dryad.6gb90.2
GEO_Western Africa	The IUCN Red List of Threatened Species	Relative annual contribution to Red List Index	GEO_Western Africa_contrib	Red_List_Index_GEO.csv	Dryad Digital Repository	doi:10.5061/dryad.6gb90.2/5.2	http://dx.doi.org/10.5061/dryad.6gb90.2
GEO_Western Indian Ocean	The IUCN Red List of Threatened Species	Relative annual contribution to Red List Index	GEO_Western Indian Ocean_contrib	Red_List_Index_GEO.csv	Dryad Digital Repository	doi:10.5061/dryad.6gb90.2/5.2	http://dx.doi.org/10.5061/dryad.6gb90.2
GEO_Australia and New Zealand	The IUCN Red List of Threatened Species	Relative annual contribution to Red List Index	GEO_Australia and New Zealand_contrib	Red_List_Index_GEO.csv	Dryad Digital Repository	doi:10.5061/dryad.6gb90.2/5.2	http://dx.doi.org/10.5061/dryad.6gb90.2
GEO_North East Asia	The IUCN Red List of Threatened Species	Relative annual contribution to Red List Index	GEO_North East Asia_contrib	Red_List_Index_GEO.csv	Dryad Digital Repository	doi:10.5061/dryad.6gb90.2/5.2	http://dx.doi.org/10.5061/dryad.6gb90.2
GEO_South Asia	The IUCN Red List of Threatened Species	Relative annual contribution to Red List Index	GEO_South Asia_contrib	Red_List_Index_GEO.csv	Dryad Digital Repository	doi:10.5061/dryad.6gb90.2/5.2	http://dx.doi.org/10.5061/dryad.6gb90.2
GEO_South East Asia	The IUCN Red List of Threatened Species	Relative annual contribution to Red List Index	GEO_South East Asia_contrib	Red_List_Index_GEO.csv	Dryad Digital Repository	doi:10.5061/dryad.6gb90.2/5.2	http://dx.doi.org/10.5061/dryad.6gb90.2
GEO_South Pacific	The IUCN Red List of Threatened Species	Relative annual contribution to Red List Index	GEO_South Pacific_contrib	Red_List_Index_GEO.csv	Dryad Digital Repository	doi:10.5061/dryad.6gb90.2/5.2	http://dx.doi.org/10.5061/dryad.6gb90.2
GEO_Central Asia	The IUCN Red List of Threatened Species	Relative annual contribution to Red List Index	GEO_Central Asia_contrib	Red_List_Index_GEO.csv	Dryad Digital Repository	doi:10.5061/dryad.6gb90.2/5.2	http://dx.doi.org/10.5061/dryad.6gb90.2
GEO_Central Europe	The IUCN Red List of Threatened Species	Relative annual contribution to Red List Index	GEO_Central Europe_contrib	Red_List_Index_GEO.csv	Dryad Digital Repository	doi:10.5061/dryad.6gb90.2/5.2	http://dx.doi.org/10.5061/dryad.6gb90.2
GEO_Eastern Europe	The IUCN Red List of Threatened Species	Relative annual contribution to Red List Index	GEO_Eastern Europe_contrib	Red_List_Index_GEO.csv	Dryad Digital Repository	doi:10.5061/dryad.6gb90.2/5.2	http://dx.doi.org/10.5061/dryad.6gb90.2
GEO_Western Europe	The IUCN Red List of Threatened Species	Relative annual contribution to Red List Index	GEO_Western Europe_contrib	Red_List_Index_GEO.csv	Dryad Digital Repository	doi:10.5061/dryad.6gb90.2/5.2	http://dx.doi.org/10.5061/dryad.6gb90.2
GEO_Caribbean	The IUCN Red List of Threatened Species	Relative annual contribution to Red List Index	GEO_Caribbean_contrib	Red_List_Index_GEO.csv	Dryad Digital Repository	doi:10.5061/dryad.6gb90.2/5.2	http://dx.doi.org/10.5061/dryad.6gb90.2
GEO_Meso America	The IUCN Red List of Threatened Species	Relative annual contribution to Red List Index	GEO_Meso America_contrib	Red_List_Index_GEO.csv	Dryad Digital Repository	doi:10.5061/dryad.6gb90.2/5.2	http://dx.doi.org/10.5061/dryad.6gb90.2
GEO_South America	The IUCN Red List of Threatened Species	Relative annual contribution to Red List Index	GEO_South America_contrib	Red_List_Index_GEO.csv	Dryad Digital Repository	doi:10.5061/dryad.6gb90.2/5.2	http://dx.doi.org/10.5061/dryad.6gb90.2
GEO_North America	The IUCN Red List of Threatened Species	Relative annual contribution to Red List Index	GEO_North America_contrib	Red_List_Index_GEO.csv	Dryad Digital Repository	doi:10.5061/dryad.6gb90.2/5.2	http://dx.doi.org/10.5061/dryad.6gb90.2
GEO_Antarctic	The IUCN Red List of Threatened Species	Relative annual contribution to Red List Index	GEO_Antarctic_contrib	Red_List_Index_GEO.csv	Dryad Digital Repository	doi:10.5061/dryad.6gb90.2/5.2	http://dx.doi.org/10.5061/dryad.6gb90.2
GEO_Arctic	The IUCN Red List of Threatened Species	Relative annual contribution to Red List Index	GEO_Arctic_contrib	Red_List_Index_GEO.csv	Dryad Digital Repository	doi:10.5061/dryad.6gb90.2/5.2	http://dx.doi.org/10.5061/dryad.6gb90.2
GEO_Arabian Peninsula	The IUCN Red List of Threatened Species	Relative annual contribution to Red List Index	GEO_Arabian Peninsula_contrib	Red_List_Index_GEO.csv	Dryad Digital Repository	doi:10.5061/dryad.6gb90.2/5.2	http://dx.doi.org/10.5061/dryad.6gb90.2
GEO_Mashriq	The IUCN Red List of Threatened Species	Relative annual contribution to Red List Index	GEO_Mashriq_contrib	Red_List_Index_GEO.csv	Dryad Digital Repository	doi:10.5061/dryad.6gb90.2/5.2	http://dx.doi.org/10.5061/dryad.6gb90.2
IPBES_Central Africa	The IUCN Red List of Threatened Species	Relative annual contribution to Red List Index	IPBES_Central Africa_contrib	Red_List_Index_IPBES.csv	Dryad Digital Repository	doi:10.5061/dryad.6gb90.2/6.2	http://dx.doi.org/10.5061/dryad.6gb90.2
IPBES_East Africa and adjacent islands	The IUCN Red List of Threatened Species	Relative annual contribution to Red List Index	IPBES_East Africa and adjacent islands_contrib	Red_List_Index_IPBES.csv	Dryad Digital Repository	doi:10.5061/dryad.6gb90.2/6.2	http://dx.doi.org/10.5061/dryad.6gb90.2
IPBES_North Africa	The IUCN Red List of Threatened Species	Relative annual contribution to Red List Index	IPBES_North Africa_contrib	Red_List_Index_IPBES.csv	Dryad Digital Repository	doi:10.5061/dryad.6gb90.2/6.2	http://dx.doi.org/10.5061/dryad.6gb90.2
IPBES_Southern Africa	The IUCN Red List of Threatened Species	Relative annual contribution to Red List Index	IPBES_Southern Africa_contrib	Red_List_Index_IPBES.csv	Dryad Digital Repository	doi:10.5061/dryad.6gb90.2/6.2	http://dx.doi.org/10.5061/dryad.6gb90.2
IPBES_West Africa	The IUCN Red List of Threatened Species	Relative annual contribution to Red List Index	IPBES_West Africa_contrib	Red_List_Index_IPBES.csv	Dryad Digital Repository	doi:10.5061/dryad.6gb90.2/6.2	http://dx.doi.org/10.5061/dryad.6gb90.2
IPBES_Caribbean	The IUCN Red List of Threatened Species	Relative annual contribution to Red List Index	IPBES_Caribbean_contrib	Red_List_Index_IPBES.csv	Dryad Digital Repository	doi:10.5061/dryad.6gb90.2/6.2	http://dx.doi.org/10.5061/dryad.6gb90.2
IPBES_Mesoamerica	The IUCN Red List of Threatened Species	Relative annual contribution to Red List Index	IPBES_Mesoamerica_contrib	Red_List_Index_IPBES.csv	Dryad Digital Repository	doi:10.5061/dryad.6gb90.2/6.2	http://dx.doi.org/10.5061/dryad.6gb90.2
IPBES_North America	The IUCN Red List of Threatened Species	Relative annual contribution to Red List Index	IPBES_North America_contrib	Red_List_Index_IPBES.csv	Dryad Digital Repository	doi:10.5061/dryad.6gb90.2/6.2	http://dx.doi.org/10.5061/dryad.6gb90.2
IPBES_South America	The IUCN Red List of Threatened Species	Relative annual contribution to Red List Index	IPBES_South America_contrib	Red_List_Index_IPBES.csv	Dryad Digital Repository	doi:10.5061/dryad.6gb90.2/6.2	http://dx.doi.org/10.5061/dryad.6gb90.2
IPBES_North-East Asia	The IUCN Red List of Threatened Species	Relative annual contribution to Red List Index	IPBES_North-East Asia_contrib	Red_List_Index_IPBES.csv	Dryad Digital Repository	doi:10.5061/dryad.6gb90.2/6.2	http://dx.doi.org/10.5061/dryad.6gb90.2
IPBES_Oceania	The IUCN Red List of Threatened Species	Relative annual contribution to Red List Index	IPBES_Oceania_contrib	Red_List_Index_IPBES.csv	Dryad Digital Repository	doi:10.5061/dryad.6gb90.2/6.2	http://dx.doi.org/10.5061/dryad.6gb90.2
IPBES_South Asia	The IUCN Red List of Threatened Species	Relative annual contribution to Red List Index	IPBES_South Asia_contrib	Red_List_Index_IPBES.csv	Dryad Digital Repository	doi:10.5061/dryad.6gb90.2/6.2	http://dx.doi.org/10.5061/dryad.6gb90.2
IPBES_South-East Asia	The IUCN Red List of Threatened Species	Relative annual contribution to Red List Index	IPBES_South-East Asia_contrib	Red_List_Index_IPBES.csv	Dryad Digital Repository	doi:10.5061/dryad.6gb90.2/6.2	http://dx.doi.org/10.5061/dryad.6gb90.2
IPBES_Western Asia	The IUCN Red List of Threatened Species	Relative annual contribution to Red List Index	IPBES_Western Asia_contrib	Red_List_Index_IPBES.csv	Dryad Digital Repository	doi:10.5061/dryad.6gb90.2/6.2	http://dx.doi.org/10.5061/dryad.6gb90.2
IPBES_Central and Western Europe	The IUCN Red List of Threatened Species	Relative annual contribution to Red List Index	IPBES_Central and Western Europe_contrib	Red_List_Index_IPBES.csv	Dryad Digital Repository	doi:10.5061/dryad.6gb90.2/6.2	http://dx.doi.org/10.5061/dryad.6gb90.2
IPBES_Central Asia	The IUCN Red List of Threatened Species	Relative annual contribution to Red List Index	IPBES_Central Asia_contrib	Red_List_Index_IPBES.csv	Dryad Digital Repository	doi:10.5061/dryad.6gb90.2/6.2	http://dx.doi.org/10.5061/dryad.6gb90.2
IPBES_Eastern Europe	The IUCN Red List of Threatened Species	Relative annual contribution to Red List Index	IPBES_Eastern Europe_contrib	Red_List_Index_IPBES.csv	Dryad Digital Repository	doi:10.5061/dryad.6gb90.2/6.2	http://dx.doi.org/10.5061/dryad.6gb90.2
