# Supplementary material for: Analysing biodiversity and conservation knowledge products to support regional environmental assessments
Source: Sci Data. 2016 Feb 16;3:160007. doi: 10.1038/sdata.2016.7 (PMC4755129; doi:10.1038/sdata.2016.7)
Supplement: Supplementary file 2 [file sdata20167-isa1.zip › a_KBA_Brooks.txt]

Sample Name	Protocol REF	Assay Name	Raw Data File	Comment [Data Repository]	Comment [Data Record Accession]	Comment [Data Record URI]
GEO_Central Africa	Key Biodiversity Areas	GEO_Central Africa_KBA	IBAs_AZEs_GEO.csv	Dryad Digital Repository	doi:10.5061/dryad.6gb90.2/7.2	http://dx.doi.org/10.5061/dryad.6gb90.2
GEO_Eastern Africa	Key Biodiversity Areas	GEO_Eastern Africa_KBA	IBAs_AZEs_GEO.csv	Dryad Digital Repository	doi:10.5061/dryad.6gb90.2/7.2	http://dx.doi.org/10.5061/dryad.6gb90.2
GEO_Northern Africa	Key Biodiversity Areas	GEO_Northern Africa_KBA	IBAs_AZEs_GEO.csv	Dryad Digital Repository	doi:10.5061/dryad.6gb90.2/7.2	http://dx.doi.org/10.5061/dryad.6gb90.2
GEO_Southern Africa	Key Biodiversity Areas	GEO_Southern Africa_KBA	IBAs_AZEs_GEO.csv	Dryad Digital Repository	doi:10.5061/dryad.6gb90.2/7.2	http://dx.doi.org/10.5061/dryad.6gb90.2
GEO_Western Africa	Key Biodiversity Areas	GEO_Western Africa_KBA	IBAs_AZEs_GEO.csv	Dryad Digital Repository	doi:10.5061/dryad.6gb90.2/7.2	http://dx.doi.org/10.5061/dryad.6gb90.2
GEO_Western Indian Ocean	Key Biodiversity Areas	GEO_Western Indian Ocean_KBA	IBAs_AZEs_GEO.csv	Dryad Digital Repository	doi:10.5061/dryad.6gb90.2/7.2	http://dx.doi.org/10.5061/dryad.6gb90.2
GEO_Australia and New Zealand	Key Biodiversity Areas	GEO_Australia and New Zealand_KBA	IBAs_AZEs_GEO.csv	Dryad Digital Repository	doi:10.5061/dryad.6gb90.2/7.2	http://dx.doi.org/10.5061/dryad.6gb90.2
GEO_North East Asia	Key Biodiversity Areas	GEO_North East Asia_KBA	IBAs_AZEs_GEO.csv	Dryad Digital Repository	doi:10.5061/dryad.6gb90.2/7.2	http://dx.doi.org/10.5061/dryad.6gb90.2
GEO_South Asia	Key Biodiversity Areas	GEO_South Asia_KBA	IBAs_AZEs_GEO.csv	Dryad Digital Repository	doi:10.5061/dryad.6gb90.2/7.2	http://dx.doi.org/10.5061/dryad.6gb90.2
GEO_South East Asia	Key Biodiversity Areas	GEO_South East Asia_KBA	IBAs_AZEs_GEO.csv	Dryad Digital Repository	doi:10.5061/dryad.6gb90.2/7.2	http://dx.doi.org/10.5061/dryad.6gb90.2
GEO_South Pacific	Key Biodiversity Areas	GEO_South Pacific_KBA	IBAs_AZEs_GEO.csv	Dryad Digital Repository	doi:10.5061/dryad.6gb90.2/7.2	http://dx.doi.org/10.5061/dryad.6gb90.2
GEO_Central Asia	Key Biodiversity Areas	GEO_Central Asia_KBA	IBAs_AZEs_GEO.csv	Dryad Digital Repository	doi:10.5061/dryad.6gb90.2/7.2	http://dx.doi.org/10.5061/dryad.6gb90.2
GEO_Central Europe	Key Biodiversity Areas	GEO_Central Europe_KBA	IBAs_AZEs_GEO.csv	Dryad Digital Repository	doi:10.5061/dryad.6gb90.2/7.2	http://dx.doi.org/10.5061/dryad.6gb90.2
GEO_Eastern Europe	Key Biodiversity Areas	GEO_Eastern Europe_KBA	IBAs_AZEs_GEO.csv	Dryad Digital Repository	doi:10.5061/dryad.6gb90.2/7.2	http://dx.doi.org/10.5061/dryad.6gb90.2
GEO_Western Europe	Key Biodiversity Areas	GEO_Western Europe_KBA	IBAs_AZEs_GEO.csv	Dryad Digital Repository	doi:10.5061/dryad.6gb90.2/7.2	http://dx.doi.org/10.5061/dryad.6gb90.2
GEO_Caribbean	Key Biodiversity Areas	GEO_Caribbean_KBA	IBAs_AZEs_GEO.csv	Dryad Digital Repository	doi:10.5061/dryad.6gb90.2/7.2	http://dx.doi.org/10.5061/dryad.6gb90.2
GEO_Meso America	Key Biodiversity Areas	GEO_Meso America_KBA	IBAs_AZEs_GEO.csv	Dryad Digital Repository	doi:10.5061/dryad.6gb90.2/7.2	http://dx.doi.org/10.5061/dryad.6gb90.2
GEO_South America	Key Biodiversity Areas	GEO_South America_KBA	IBAs_AZEs_GEO.csv	Dryad Digital Repository	doi:10.5061/dryad.6gb90.2/7.2	http://dx.doi.org/10.5061/dryad.6gb90.2
GEO_North America	Key Biodiversity Areas	GEO_North America_KBA	IBAs_AZEs_GEO.csv	Dryad Digital Repository	doi:10.5061/dryad.6gb90.2/7.2	http://dx.doi.org/10.5061/dryad.6gb90.2
GEO_Antarctic	Key Biodiversity Areas	GEO_Antarctic_KBA	IBAs_AZEs_GEO.csv	Dryad Digital Repository	doi:10.5061/dryad.6gb90.2/7.2	http://dx.doi.org/10.5061/dryad.6gb90.2
GEO_Arctic	Key Biodiversity Areas	GEO_Arctic_KBA	IBAs_AZEs_GEO.csv	Dryad Digital Repository	doi:10.5061/dryad.6gb90.2/7.2	http://dx.doi.org/10.5061/dryad.6gb90.2
GEO_Arabian Peninsula	Key Biodiversity Areas	GEO_Arabian Peninsula_KBA	IBAs_AZEs_GEO.csv	Dryad Digital Repository	doi:10.5061/dryad.6gb90.2/7.2	http://dx.doi.org/10.5061/dryad.6gb90.2
GEO_Mashriq	Key Biodiversity Areas	GEO_Mashriq_KBA	IBAs_AZEs_GEO.csv	Dryad Digital Repository	doi:10.5061/dryad.6gb90.2/7.2	http://dx.doi.org/10.5061/dryad.6gb90.2
IPBES_Central Africa	Key Biodiversity Areas	IPBES_Central Africa_KBA	IBAs_AZEs_IPBES.csv	Dryad Digital Repository	doi:10.5061/dryad.6gb90.2/8.2	http://dx.doi.org/10.5061/dryad.6gb90.2
IPBES_East Africa and adjacent islands	Key Biodiversity Areas	IPBES_East Africa and adjacent islands_KBA	IBAs_AZEs_IPBES.csv	Dryad Digital Repository	doi:10.5061/dryad.6gb90.2/8.2	http://dx.doi.org/10.5061/dryad.6gb90.2
IPBES_North Africa	Key Biodiversity Areas	IPBES_North Africa_KBA	IBAs_AZEs_IPBES.csv	Dryad Digital Repository	doi:10.5061/dryad.6gb90.2/8.2	http://dx.doi.org/10.5061/dryad.6gb90.2
IPBES_Southern Africa	Key Biodiversity Areas	IPBES_Southern Africa_KBA	IBAs_AZEs_IPBES.csv	Dryad Digital Repository	doi:10.5061/dryad.6gb90.2/8.2	http://dx.doi.org/10.5061/dryad.6gb90.2
IPBES_West Africa	Key Biodiversity Areas	IPBES_West Africa_KBA	IBAs_AZEs_IPBES.csv	Dryad Digital Repository	doi:10.5061/dryad.6gb90.2/8.2	http://dx.doi.org/10.5061/dryad.6gb90.2
IPBES_Caribbean	Key Biodiversity Areas	IPBES_Caribbean_KBA	IBAs_AZEs_IPBES.csv	Dryad Digital Repository	doi:10.5061/dryad.6gb90.2/8.2	http://dx.doi.org/10.5061/dryad.6gb90.2
IPBES_Mesoamerica	Key Biodiversity Areas	IPBES_Mesoamerica_KBA	IBAs_AZEs_IPBES.csv	Dryad Digital Repository	doi:10.5061/dryad.6gb90.2/8.2	http://dx.doi.org/10.5061/dryad.6gb90.2
IPBES_North America	Key Biodiversity Areas	IPBES_North America_KBA	IBAs_AZEs_IPBES.csv	Dryad Digital Repository	doi:10.5061/dryad.6gb90.2/8.2	http://dx.doi.org/10.5061/dryad.6gb90.2
IPBES_South America	Key Biodiversity Areas	IPBES_South America_KBA	IBAs_AZEs_IPBES.csv	Dryad Digital Repository	doi:10.5061/dryad.6gb90.2/8.2	http://dx.doi.org/10.5061/dryad.6gb90.2
IPBES_North-East Asia	Key Biodiversity Areas	IPBES_North-East Asia_KBA	IBAs_AZEs_IPBES.csv	Dryad Digital Repository	doi:10.5061/dryad.6gb90.2/8.2	http://dx.doi.org/10.5061/dryad.6gb90.2
IPBES_Oceania	Key Biodiversity Areas	IPBES_Oceania_KBA	IBAs_AZEs_IPBES.csv	Dryad Digital Repository	doi:10.5061/dryad.6gb90.2/8.2	http://dx.doi.org/10.5061/dryad.6gb90.2
IPBES_South Asia	Key Biodiversity Areas	IPBES_South Asia_KBA	IBAs_AZEs_IPBES.csv	Dryad Digital Repository	doi:10.5061/dryad.6gb90.2/8.2	http://dx.doi.org/10.5061/dryad.6gb90.2
IPBES_South-East Asia	Key Biodiversity Areas	IPBES_South-East Asia_KBA	IBAs_AZEs_IPBES.csv	Dryad Digital Repository	doi:10.5061/dryad.6gb90.2/8.2	http://dx.doi.org/10.5061/dryad.6gb90.2
IPBES_Western Asia	Key Biodiversity Areas	IPBES_Western Asia_KBA	IBAs_AZEs_IPBES.csv	Dryad Digital Repository	doi:10.5061/dryad.6gb90.2/8.2	http://dx.doi.org/10.5061/dryad.6gb90.2
IPBES_Central and Western Europe	Key Biodiversity Areas	IPBES_Central and Western Europe_KBA	IBAs_AZEs_IPBES.csv	Dryad Digital Repository	doi:10.5061/dryad.6gb90.2/8.2	http://dx.doi.org/10.5061/dryad.6gb90.2
IPBES_Central Asia	Key Biodiversity Areas	IPBES_Central Asia_KBA	IBAs_AZEs_IPBES.csv	Dryad Digital Repository	doi:10.5061/dryad.6gb90.2/8.2	http://dx.doi.org/10.5061/dryad.6gb90.2
IPBES_Eastern Europe	Key Biodiversity Areas	IPBES_Eastern Europe_KBA	IBAs_AZEs_IPBES.csv	Dryad Digital Repository	doi:10.5061/dryad.6gb90.2/8.2	http://dx.doi.org/10.5061/dryad.6gb90.2
