# Supplementary material for: Analysing biodiversity and conservation knowledge products to support regional environmental assessments
Source: Sci Data. 2016 Feb 16;3:160007. doi: 10.1038/sdata.2016.7 (PMC4755129; doi:10.1038/sdata.2016.7)
Supplement: Supplementary file 2 [file sdata20167-isa1.zip › a_PP_Brooks.txt]

Sample Name	Protocol REF	Protocol REF	Comment[protected area]	Assay Name	Raw Data File	Comment [Data Repository]	Comment [Data Record Accession]	Comment [Data Record URI]
GEO_Central Africa	Protected Planet	Protected area coverage		GEO_Central Africa_PAs	PAs_GEO.csv	Dryad Digital Repository	doi:10.5061/dryad.6gb90.2/9.2	http://dx.doi.org/10.5061/dryad.6gb90.2
GEO_Eastern Africa	Protected Planet	Protected area coverage		GEO_Eastern Africa_PAs	PAs_GEO.csv	Dryad Digital Repository	doi:10.5061/dryad.6gb90.2/9.2	http://dx.doi.org/10.5061/dryad.6gb90.2
GEO_Northern Africa	Protected Planet	Protected area coverage		GEO_Northern Africa_PAs	PAs_GEO.csv	Dryad Digital Repository	doi:10.5061/dryad.6gb90.2/9.2	http://dx.doi.org/10.5061/dryad.6gb90.2
GEO_Southern Africa	Protected Planet	Protected area coverage		GEO_Southern Africa_PAs	PAs_GEO.csv	Dryad Digital Repository	doi:10.5061/dryad.6gb90.2/9.2	http://dx.doi.org/10.5061/dryad.6gb90.2
GEO_Western Africa	Protected Planet	Protected area coverage		GEO_Western Africa_PAs	PAs_GEO.csv	Dryad Digital Repository	doi:10.5061/dryad.6gb90.2/9.2	http://dx.doi.org/10.5061/dryad.6gb90.2
GEO_Western Indian Ocean	Protected Planet	Protected area coverage		GEO_Western Indian Ocean_PAs	PAs_GEO.csv	Dryad Digital Repository	doi:10.5061/dryad.6gb90.2/9.2	http://dx.doi.org/10.5061/dryad.6gb90.2
GEO_Australia and New Zealand	Protected Planet	Protected area coverage		GEO_Australia and New Zealand_PAs	PAs_GEO.csv	Dryad Digital Repository	doi:10.5061/dryad.6gb90.2/9.2	http://dx.doi.org/10.5061/dryad.6gb90.2
GEO_North East Asia	Protected Planet	Protected area coverage		GEO_North East Asia_PAs	PAs_GEO.csv	Dryad Digital Repository	doi:10.5061/dryad.6gb90.2/9.2	http://dx.doi.org/10.5061/dryad.6gb90.2
GEO_South Asia	Protected Planet	Protected area coverage		GEO_South Asia_PAs	PAs_GEO.csv	Dryad Digital Repository	doi:10.5061/dryad.6gb90.2/9.2	http://dx.doi.org/10.5061/dryad.6gb90.2
GEO_South East Asia	Protected Planet	Protected area coverage		GEO_South East Asia_PAs	PAs_GEO.csv	Dryad Digital Repository	doi:10.5061/dryad.6gb90.2/9.2	http://dx.doi.org/10.5061/dryad.6gb90.2
GEO_South Pacific	Protected Planet	Protected area coverage		GEO_South Pacific_PAs	PAs_GEO.csv	Dryad Digital Repository	doi:10.5061/dryad.6gb90.2/9.2	http://dx.doi.org/10.5061/dryad.6gb90.2
GEO_Central Asia	Protected Planet	Protected area coverage		GEO_Central Asia_PAs	PAs_GEO.csv	Dryad Digital Repository	doi:10.5061/dryad.6gb90.2/9.2	http://dx.doi.org/10.5061/dryad.6gb90.2
GEO_Central Europe	Protected Planet	Protected area coverage		GEO_Central Europe_PAs	PAs_GEO.csv	Dryad Digital Repository	doi:10.5061/dryad.6gb90.2/9.2	http://dx.doi.org/10.5061/dryad.6gb90.2
GEO_Eastern Europe	Protected Planet	Protected area coverage		GEO_Eastern Europe_PAs	PAs_GEO.csv	Dryad Digital Repository	doi:10.5061/dryad.6gb90.2/9.2	http://dx.doi.org/10.5061/dryad.6gb90.2
GEO_Western Europe	Protected Planet	Protected area coverage		GEO_Western Europe_PAs	PAs_GEO.csv	Dryad Digital Repository	doi:10.5061/dryad.6gb90.2/9.2	http://dx.doi.org/10.5061/dryad.6gb90.2
GEO_Caribbean	Protected Planet	Protected area coverage		GEO_Caribbean_PAs	PAs_GEO.csv	Dryad Digital Repository	doi:10.5061/dryad.6gb90.2/9.2	http://dx.doi.org/10.5061/dryad.6gb90.2
GEO_Meso America	Protected Planet	Protected area coverage		GEO_Meso America_PAs	PAs_GEO.csv	Dryad Digital Repository	doi:10.5061/dryad.6gb90.2/9.2	http://dx.doi.org/10.5061/dryad.6gb90.2
GEO_South America	Protected Planet	Protected area coverage		GEO_South America_PAs	PAs_GEO.csv	Dryad Digital Repository	doi:10.5061/dryad.6gb90.2/9.2	http://dx.doi.org/10.5061/dryad.6gb90.2
GEO_North America	Protected Planet	Protected area coverage		GEO_North America_PAs	PAs_GEO.csv	Dryad Digital Repository	doi:10.5061/dryad.6gb90.2/9.2	http://dx.doi.org/10.5061/dryad.6gb90.2
GEO_Antarctic	Protected Planet	Protected area coverage		GEO_Antarctic_PAs	PAs_GEO.csv	Dryad Digital Repository	doi:10.5061/dryad.6gb90.2/9.2	http://dx.doi.org/10.5061/dryad.6gb90.2
GEO_Arctic	Protected Planet	Protected area coverage		GEO_Arctic_PAs	PAs_GEO.csv	Dryad Digital Repository	doi:10.5061/dryad.6gb90.2/9.2	http://dx.doi.org/10.5061/dryad.6gb90.2
GEO_Arabian Peninsula	Protected Planet	Protected area coverage		GEO_Arabian Peninsula_PAs	PAs_GEO.csv	Dryad Digital Repository	doi:10.5061/dryad.6gb90.2/9.2	http://dx.doi.org/10.5061/dryad.6gb90.2
GEO_Mashriq	Protected Planet	Protected area coverage		GEO_Mashriq_PAs	PAs_GEO.csv	Dryad Digital Repository	doi:10.5061/dryad.6gb90.2/9.2	http://dx.doi.org/10.5061/dryad.6gb90.2
IPBES_Central Africa	Protected Planet	Protected area coverage		IPBES_Central Africa_PAs	PAs_IPBES.csv	Dryad Digital Repository	doi:10.5061/dryad.6gb90.2/10.2	http://dx.doi.org/10.5061/dryad.6gb90.2
IPBES_East Africa and adjacent islands	Protected Planet	Protected area coverage		IPBES_East Africa and adjacent islands_PAs	PAs_IPBES.csv	Dryad Digital Repository	doi:10.5061/dryad.6gb90.2/10.2	http://dx.doi.org/10.5061/dryad.6gb90.2
IPBES_North Africa	Protected Planet	Protected area coverage		IPBES_North Africa_PAs	PAs_IPBES.csv	Dryad Digital Repository	doi:10.5061/dryad.6gb90.2/10.2	http://dx.doi.org/10.5061/dryad.6gb90.2
IPBES_Southern Africa	Protected Planet	Protected area coverage		IPBES_Southern Africa_PAs	PAs_IPBES.csv	Dryad Digital Repository	doi:10.5061/dryad.6gb90.2/10.2	http://dx.doi.org/10.5061/dryad.6gb90.2
IPBES_West Africa	Protected Planet	Protected area coverage		IPBES_West Africa_PAs	PAs_IPBES.csv	Dryad Digital Repository	doi:10.5061/dryad.6gb90.2/10.2	http://dx.doi.org/10.5061/dryad.6gb90.2
IPBES_Caribbean	Protected Planet	Protected area coverage		IPBES_Caribbean_PAs	PAs_IPBES.csv	Dryad Digital Repository	doi:10.5061/dryad.6gb90.2/10.2	http://dx.doi.org/10.5061/dryad.6gb90.2
IPBES_Mesoamerica	Protected Planet	Protected area coverage		IPBES_Mesoamerica_PAs	PAs_IPBES.csv	Dryad Digital Repository	doi:10.5061/dryad.6gb90.2/10.2	http://dx.doi.org/10.5061/dryad.6gb90.2
IPBES_North America	Protected Planet	Protected area coverage		IPBES_North America_PAs	PAs_IPBES.csv	Dryad Digital Repository	doi:10.5061/dryad.6gb90.2/10.2	http://dx.doi.org/10.5061/dryad.6gb90.2
IPBES_South America	Protected Planet	Protected area coverage		IPBES_South America_PAs	PAs_IPBES.csv	Dryad Digital Repository	doi:10.5061/dryad.6gb90.2/10.2	http://dx.doi.org/10.5061/dryad.6gb90.2
IPBES_North-East Asia	Protected Planet	Protected area coverage		IPBES_North-East Asia_PAs	PAs_IPBES.csv	Dryad Digital Repository	doi:10.5061/dryad.6gb90.2/10.2	http://dx.doi.org/10.5061/dryad.6gb90.2
IPBES_Oceania	Protected Planet	Protected area coverage		IPBES_Oceania_PAs	PAs_IPBES.csv	Dryad Digital Repository	doi:10.5061/dryad.6gb90.2/10.2	http://dx.doi.org/10.5061/dryad.6gb90.2
IPBES_South Asia	Protected Planet	Protected area coverage		IPBES_South Asia_PAs	PAs_IPBES.csv	Dryad Digital Repository	doi:10.5061/dryad.6gb90.2/10.2	http://dx.doi.org/10.5061/dryad.6gb90.2
IPBES_South-East Asia	Protected Planet	Protected area coverage		IPBES_South-East Asia_PAs	PAs_IPBES.csv	Dryad Digital Repository	doi:10.5061/dryad.6gb90.2/10.2	http://dx.doi.org/10.5061/dryad.6gb90.2
IPBES_Western Asia	Protected Planet	Protected area coverage		IPBES_Western Asia_PAs	PAs_IPBES.csv	Dryad Digital Repository	doi:10.5061/dryad.6gb90.2/10.2	http://dx.doi.org/10.5061/dryad.6gb90.2
IPBES_Central and Western Europe	Protected Planet	Protected area coverage		IPBES_Central and Western Europe_PAs	PAs_IPBES.csv	Dryad Digital Repository	doi:10.5061/dryad.6gb90.2/10.2	http://dx.doi.org/10.5061/dryad.6gb90.2
IPBES_Central Asia	Protected Planet	Protected area coverage		IPBES_Central Asia_PAs	PAs_IPBES.csv	Dryad Digital Repository	doi:10.5061/dryad.6gb90.2/10.2	http://dx.doi.org/10.5061/dryad.6gb90.2
IPBES_Eastern Europe	Protected Planet	Protected area coverage		IPBES_Eastern Europe_PAs	PAs_IPBES.csv	Dryad Digital Repository	doi:10.5061/dryad.6gb90.2/10.2	http://dx.doi.org/10.5061/dryad.6gb90.2
GEO_Central Africa	Protected Planet	Key Biodiversity Areas, Protected Planet	IBAs	GEO_Central Africa_IBAs	Protected_IBAs_GEO.csv	Dryad Digital Repository	doi:10.5061/dryad.6gb90.2/11.2	http://dx.doi.org/10.5061/dryad.6gb90.2
GEO_Eastern Africa	Protected Planet	Key Biodiversity Areas, Protected Planet	IBAs	GEO_Eastern Africa_IBAs	Protected_IBAs_GEO.csv	Dryad Digital Repository	doi:10.5061/dryad.6gb90.2/11.2	http://dx.doi.org/10.5061/dryad.6gb90.2
GEO_Northern Africa	Protected Planet	Key Biodiversity Areas, Protected Planet	IBAs	GEO_Northern Africa_IBAs	Protected_IBAs_GEO.csv	Dryad Digital Repository	doi:10.5061/dryad.6gb90.2/11.2	http://dx.doi.org/10.5061/dryad.6gb90.2
GEO_Southern Africa	Protected Planet	Key Biodiversity Areas, Protected Planet	IBAs	GEO_Southern Africa_IBAs	Protected_IBAs_GEO.csv	Dryad Digital Repository	doi:10.5061/dryad.6gb90.2/11.2	http://dx.doi.org/10.5061/dryad.6gb90.2
GEO_Western Africa	Protected Planet	Key Biodiversity Areas, Protected Planet	IBAs	GEO_Western Africa_IBAs	Protected_IBAs_GEO.csv	Dryad Digital Repository	doi:10.5061/dryad.6gb90.2/11.2	http://dx.doi.org/10.5061/dryad.6gb90.2
GEO_Western Indian Ocean	Protected Planet	Key Biodiversity Areas, Protected Planet	IBAs	GEO_Western Indian Ocean_IBAs	Protected_IBAs_GEO.csv	Dryad Digital Repository	doi:10.5061/dryad.6gb90.2/11.2	http://dx.doi.org/10.5061/dryad.6gb90.2
GEO_Australia and New Zealand	Protected Planet	Key Biodiversity Areas, Protected Planet	IBAs	GEO_Australia and New Zealand_IBAs	Protected_IBAs_GEO.csv	Dryad Digital Repository	doi:10.5061/dryad.6gb90.2/11.2	http://dx.doi.org/10.5061/dryad.6gb90.2
GEO_North East Asia	Protected Planet	Key Biodiversity Areas, Protected Planet	IBAs	GEO_North East Asia_IBAs	Protected_IBAs_GEO.csv	Dryad Digital Repository	doi:10.5061/dryad.6gb90.2/11.2	http://dx.doi.org/10.5061/dryad.6gb90.2
GEO_South Asia	Protected Planet	Key Biodiversity Areas, Protected Planet	IBAs	GEO_South Asia_IBAs	Protected_IBAs_GEO.csv	Dryad Digital Repository	doi:10.5061/dryad.6gb90.2/11.2	http://dx.doi.org/10.5061/dryad.6gb90.2
GEO_South East Asia	Protected Planet	Key Biodiversity Areas, Protected Planet	IBAs	GEO_South East Asia_IBAs	Protected_IBAs_GEO.csv	Dryad Digital Repository	doi:10.5061/dryad.6gb90.2/11.2	http://dx.doi.org/10.5061/dryad.6gb90.2
GEO_South Pacific	Protected Planet	Key Biodiversity Areas, Protected Planet	IBAs	GEO_South Pacific_IBAs	Protected_IBAs_GEO.csv	Dryad Digital Repository	doi:10.5061/dryad.6gb90.2/11.2	http://dx.doi.org/10.5061/dryad.6gb90.2
GEO_Central Asia	Protected Planet	Key Biodiversity Areas, Protected Planet	IBAs	GEO_Central Asia_IBAs	Protected_IBAs_GEO.csv	Dryad Digital Repository	doi:10.5061/dryad.6gb90.2/11.2	http://dx.doi.org/10.5061/dryad.6gb90.2
GEO_Central Europe	Protected Planet	Key Biodiversity Areas, Protected Planet	IBAs	GEO_Central Europe_IBAs	Protected_IBAs_GEO.csv	Dryad Digital Repository	doi:10.5061/dryad.6gb90.2/11.2	http://dx.doi.org/10.5061/dryad.6gb90.2
GEO_Eastern Europe	Protected Planet	Key Biodiversity Areas, Protected Planet	IBAs	GEO_Eastern Europe_IBAs	Protected_IBAs_GEO.csv	Dryad Digital Repository	doi:10.5061/dryad.6gb90.2/11.2	http://dx.doi.org/10.5061/dryad.6gb90.2
GEO_Western Europe	Protected Planet	Key Biodiversity Areas, Protected Planet	IBAs	GEO_Western Europe_IBAs	Protected_IBAs_GEO.csv	Dryad Digital Repository	doi:10.5061/dryad.6gb90.2/11.2	http://dx.doi.org/10.5061/dryad.6gb90.2
GEO_Caribbean	Protected Planet	Key Biodiversity Areas, Protected Planet	IBAs	GEO_Caribbean_IBAs	Protected_IBAs_GEO.csv	Dryad Digital Repository	doi:10.5061/dryad.6gb90.2/11.2	http://dx.doi.org/10.5061/dryad.6gb90.2
GEO_Meso America	Protected Planet	Key Biodiversity Areas, Protected Planet	IBAs	GEO_Meso America_IBAs	Protected_IBAs_GEO.csv	Dryad Digital Repository	doi:10.5061/dryad.6gb90.2/11.2	http://dx.doi.org/10.5061/dryad.6gb90.2
GEO_South America	Protected Planet	Key Biodiversity Areas, Protected Planet	IBAs	GEO_South America_IBAs	Protected_IBAs_GEO.csv	Dryad Digital Repository	doi:10.5061/dryad.6gb90.2/11.2	http://dx.doi.org/10.5061/dryad.6gb90.2
GEO_North America	Protected Planet	Key Biodiversity Areas, Protected Planet	IBAs	GEO_North America_IBAs	Protected_IBAs_GEO.csv	Dryad Digital Repository	doi:10.5061/dryad.6gb90.2/11.2	http://dx.doi.org/10.5061/dryad.6gb90.2
GEO_Antarctic	Protected Planet	Key Biodiversity Areas, Protected Planet	IBAs	GEO_Antarctic_IBAs	Protected_IBAs_GEO.csv	Dryad Digital Repository	doi:10.5061/dryad.6gb90.2/11.2	http://dx.doi.org/10.5061/dryad.6gb90.2
GEO_Arctic	Protected Planet	Key Biodiversity Areas, Protected Planet	IBAs	GEO_Arctic_IBAs	Protected_IBAs_GEO.csv	Dryad Digital Repository	doi:10.5061/dryad.6gb90.2/11.2	http://dx.doi.org/10.5061/dryad.6gb90.2
GEO_Arabian Peninsula	Protected Planet	Key Biodiversity Areas, Protected Planet	IBAs	GEO_Arabian Peninsula_IBAs	Protected_IBAs_GEO.csv	Dryad Digital Repository	doi:10.5061/dryad.6gb90.2/11.2	http://dx.doi.org/10.5061/dryad.6gb90.2
GEO_Mashriq	Protected Planet	Key Biodiversity Areas, Protected Planet	IBAs	GEO_Mashriq_IBAs	Protected_IBAs_GEO.csv	Dryad Digital Repository	doi:10.5061/dryad.6gb90.2/11.2	http://dx.doi.org/10.5061/dryad.6gb90.2
IPBES_Central Africa	Protected Planet	Key Biodiversity Areas, Protected Planet	IBAs	IPBES_Central Africa_IBAs	Protected_IBAs_IPBES.csv	Dryad Digital Repository	doi:10.5061/dryad.6gb90.2/12.2	http://dx.doi.org/10.5061/dryad.6gb90.2
IPBES_East Africa and adjacent islands	Protected Planet	Key Biodiversity Areas, Protected Planet	IBAs	IPBES_East Africa and adjacent islands_IBAs	Protected_IBAs_IPBES.csv	Dryad Digital Repository	doi:10.5061/dryad.6gb90.2/12.2	http://dx.doi.org/10.5061/dryad.6gb90.2
IPBES_North Africa	Protected Planet	Key Biodiversity Areas, Protected Planet	IBAs	IPBES_North Africa_IBAs	Protected_IBAs_IPBES.csv	Dryad Digital Repository	doi:10.5061/dryad.6gb90.2/12.2	http://dx.doi.org/10.5061/dryad.6gb90.2
IPBES_Southern Africa	Protected Planet	Key Biodiversity Areas, Protected Planet	IBAs	IPBES_Southern Africa_IBAs	Protected_IBAs_IPBES.csv	Dryad Digital Repository	doi:10.5061/dryad.6gb90.2/12.2	http://dx.doi.org/10.5061/dryad.6gb90.2
IPBES_West Africa	Protected Planet	Key Biodiversity Areas, Protected Planet	IBAs	IPBES_West Africa_IBAs	Protected_IBAs_IPBES.csv	Dryad Digital Repository	doi:10.5061/dryad.6gb90.2/12.2	http://dx.doi.org/10.5061/dryad.6gb90.2
IPBES_Caribbean	Protected Planet	Key Biodiversity Areas, Protected Planet	IBAs	IPBES_Caribbean_IBAs	Protected_IBAs_IPBES.csv	Dryad Digital Repository	doi:10.5061/dryad.6gb90.2/12.2	http://dx.doi.org/10.5061/dryad.6gb90.2
IPBES_Mesoamerica	Protected Planet	Key Biodiversity Areas, Protected Planet	IBAs	IPBES_Mesoamerica_IBAs	Protected_IBAs_IPBES.csv	Dryad Digital Repository	doi:10.5061/dryad.6gb90.2/12.2	http://dx.doi.org/10.5061/dryad.6gb90.2
IPBES_North America	Protected Planet	Key Biodiversity Areas, Protected Planet	IBAs	IPBES_North America_IBAs	Protected_IBAs_IPBES.csv	Dryad Digital Repository	doi:10.5061/dryad.6gb90.2/12.2	http://dx.doi.org/10.5061/dryad.6gb90.2
IPBES_South America	Protected Planet	Key Biodiversity Areas, Protected Planet	IBAs	IPBES_South America_IBAs	Protected_IBAs_IPBES.csv	Dryad Digital Repository	doi:10.5061/dryad.6gb90.2/12.2	http://dx.doi.org/10.5061/dryad.6gb90.2
IPBES_North-East Asia	Protected Planet	Key Biodiversity Areas, Protected Planet	IBAs	IPBES_North-East Asia_IBAs	Protected_IBAs_IPBES.csv	Dryad Digital Repository	doi:10.5061/dryad.6gb90.2/12.2	http://dx.doi.org/10.5061/dryad.6gb90.2
IPBES_Oceania	Protected Planet	Key Biodiversity Areas, Protected Planet	IBAs	IPBES_Oceania_IBAs	Protected_IBAs_IPBES.csv	Dryad Digital Repository	doi:10.5061/dryad.6gb90.2/12.2	http://dx.doi.org/10.5061/dryad.6gb90.2
IPBES_South Asia	Protected Planet	Key Biodiversity Areas, Protected Planet	IBAs	IPBES_South Asia_IBAs	Protected_IBAs_IPBES.csv	Dryad Digital Repository	doi:10.5061/dryad.6gb90.2/12.2	http://dx.doi.org/10.5061/dryad.6gb90.2
IPBES_South-East Asia	Protected Planet	Key Biodiversity Areas, Protected Planet	IBAs	IPBES_South-East Asia_IBAs	Protected_IBAs_IPBES.csv	Dryad Digital Repository	doi:10.5061/dryad.6gb90.2/12.2	http://dx.doi.org/10.5061/dryad.6gb90.2
IPBES_Western Asia	Protected Planet	Key Biodiversity Areas, Protected Planet	IBAs	IPBES_Western Asia_IBAs	Protected_IBAs_IPBES.csv	Dryad Digital Repository	doi:10.5061/dryad.6gb90.2/12.2	http://dx.doi.org/10.5061/dryad.6gb90.2
IPBES_Central and Western Europe	Protected Planet	Key Biodiversity Areas, Protected Planet	IBAs	IPBES_Central and Western Europe_IBAs	Protected_IBAs_IPBES.csv	Dryad Digital Repository	doi:10.5061/dryad.6gb90.2/12.2	http://dx.doi.org/10.5061/dryad.6gb90.2
IPBES_Central Asia	Protected Planet	Key Biodiversity Areas, Protected Planet	IBAs	IPBES_Central Asia_IBAs	Protected_IBAs_IPBES.csv	Dryad Digital Repository	doi:10.5061/dryad.6gb90.2/12.2	http://dx.doi.org/10.5061/dryad.6gb90.2
IPBES_Eastern Europe	Protected Planet	Key Biodiversity Areas, Protected Planet	IBAs	IPBES_Eastern Europe_IBAs	Protected_IBAs_IPBES.csv	Dryad Digital Repository	doi:10.5061/dryad.6gb90.2/12.2	http://dx.doi.org/10.5061/dryad.6gb90.2
GEO_Central Africa	Protected Planet	Key Biodiversity Areas, Protected Planet	AZEs	GEO_Central Africa_AZEs	Protected_AZEs_GEO.csv	Dryad Digital Repository	doi:10.5061/dryad.6gb90.2/13.2	http://dx.doi.org/10.5061/dryad.6gb90.2
GEO_Eastern Africa	Protected Planet	Key Biodiversity Areas, Protected Planet	AZEs	GEO_Eastern Africa_AZEs	Protected_AZEs_GEO.csv	Dryad Digital Repository	doi:10.5061/dryad.6gb90.2/13.2	http://dx.doi.org/10.5061/dryad.6gb90.2
GEO_Northern Africa	Protected Planet	Key Biodiversity Areas, Protected Planet	AZEs	GEO_Northern Africa_AZEs	Protected_AZEs_GEO.csv	Dryad Digital Repository	doi:10.5061/dryad.6gb90.2/13.2	http://dx.doi.org/10.5061/dryad.6gb90.2
GEO_Southern Africa	Protected Planet	Key Biodiversity Areas, Protected Planet	AZEs	GEO_Southern Africa_AZEs	Protected_AZEs_GEO.csv	Dryad Digital Repository	doi:10.5061/dryad.6gb90.2/13.2	http://dx.doi.org/10.5061/dryad.6gb90.2
GEO_Western Africa	Protected Planet	Key Biodiversity Areas, Protected Planet	AZEs	GEO_Western Africa_AZEs	Protected_AZEs_GEO.csv	Dryad Digital Repository	doi:10.5061/dryad.6gb90.2/13.2	http://dx.doi.org/10.5061/dryad.6gb90.2
GEO_Western Indian Ocean	Protected Planet	Key Biodiversity Areas, Protected Planet	AZEs	GEO_Western Indian Ocean_AZEs	Protected_AZEs_GEO.csv	Dryad Digital Repository	doi:10.5061/dryad.6gb90.2/13.2	http://dx.doi.org/10.5061/dryad.6gb90.2
GEO_Australia and New Zealand	Protected Planet	Key Biodiversity Areas, Protected Planet	AZEs	GEO_Australia and New Zealand_AZEs	Protected_AZEs_GEO.csv	Dryad Digital Repository	doi:10.5061/dryad.6gb90.2/13.2	http://dx.doi.org/10.5061/dryad.6gb90.2
GEO_North East Asia	Protected Planet	Key Biodiversity Areas, Protected Planet	AZEs	GEO_North East Asia_AZEs	Protected_AZEs_GEO.csv	Dryad Digital Repository	doi:10.5061/dryad.6gb90.2/13.2	http://dx.doi.org/10.5061/dryad.6gb90.2
GEO_South Asia	Protected Planet	Key Biodiversity Areas, Protected Planet	AZEs	GEO_South Asia_AZEs	Protected_AZEs_GEO.csv	Dryad Digital Repository	doi:10.5061/dryad.6gb90.2/13.2	http://dx.doi.org/10.5061/dryad.6gb90.2
GEO_South East Asia	Protected Planet	Key Biodiversity Areas, Protected Planet	AZEs	GEO_South East Asia_AZEs	Protected_AZEs_GEO.csv	Dryad Digital Repository	doi:10.5061/dryad.6gb90.2/13.2	http://dx.doi.org/10.5061/dryad.6gb90.2
GEO_South Pacific	Protected Planet	Key Biodiversity Areas, Protected Planet	AZEs	GEO_South Pacific_AZEs	Protected_AZEs_GEO.csv	Dryad Digital Repository	doi:10.5061/dryad.6gb90.2/13.2	http://dx.doi.org/10.5061/dryad.6gb90.2
GEO_Central Asia	Protected Planet	Key Biodiversity Areas, Protected Planet	AZEs	GEO_Central Asia_AZEs	Protected_AZEs_GEO.csv	Dryad Digital Repository	doi:10.5061/dryad.6gb90.2/13.2	http://dx.doi.org/10.5061/dryad.6gb90.2
GEO_Central Europe	Protected Planet	Key Biodiversity Areas, Protected Planet	AZEs	GEO_Central Europe_AZEs	Protected_AZEs_GEO.csv	Dryad Digital Repository	doi:10.5061/dryad.6gb90.2/13.2	http://dx.doi.org/10.5061/dryad.6gb90.2
GEO_Eastern Europe	Protected Planet	Key Biodiversity Areas, Protected Planet	AZEs	GEO_Eastern Europe_AZEs	Protected_AZEs_GEO.csv	Dryad Digital Repository	doi:10.5061/dryad.6gb90.2/13.2	http://dx.doi.org/10.5061/dryad.6gb90.2
GEO_Western Europe	Protected Planet	Key Biodiversity Areas, Protected Planet	AZEs	GEO_Western Europe_AZEs	Protected_AZEs_GEO.csv	Dryad Digital Repository	doi:10.5061/dryad.6gb90.2/13.2	http://dx.doi.org/10.5061/dryad.6gb90.2
GEO_Caribbean	Protected Planet	Key Biodiversity Areas, Protected Planet	AZEs	GEO_Caribbean_AZEs	Protected_AZEs_GEO.csv	Dryad Digital Repository	doi:10.5061/dryad.6gb90.2/13.2	http://dx.doi.org/10.5061/dryad.6gb90.2
GEO_Meso America	Protected Planet	Key Biodiversity Areas, Protected Planet	AZEs	GEO_Meso America_AZEs	Protected_AZEs_GEO.csv	Dryad Digital Repository	doi:10.5061/dryad.6gb90.2/13.2	http://dx.doi.org/10.5061/dryad.6gb90.2
GEO_South America	Protected Planet	Key Biodiversity Areas, Protected Planet	AZEs	GEO_South America_AZEs	Protected_AZEs_GEO.csv	Dryad Digital Repository	doi:10.5061/dryad.6gb90.2/13.2	http://dx.doi.org/10.5061/dryad.6gb90.2
GEO_North America	Protected Planet	Key Biodiversity Areas, Protected Planet	AZEs	GEO_North America_AZEs	Protected_AZEs_GEO.csv	Dryad Digital Repository	doi:10.5061/dryad.6gb90.2/13.2	http://dx.doi.org/10.5061/dryad.6gb90.2
GEO_Antarctic	Protected Planet	Key Biodiversity Areas, Protected Planet	AZEs	GEO_Antarctic_AZEs	Protected_AZEs_GEO.csv	Dryad Digital Repository	doi:10.5061/dryad.6gb90.2/13.2	http://dx.doi.org/10.5061/dryad.6gb90.2
GEO_Arctic	Protected Planet	Key Biodiversity Areas, Protected Planet	AZEs	GEO_Arctic_AZEs	Protected_AZEs_GEO.csv	Dryad Digital Repository	doi:10.5061/dryad.6gb90.2/13.2	http://dx.doi.org/10.5061/dryad.6gb90.2
GEO_Arabian Peninsula	Protected Planet	Key Biodiversity Areas, Protected Planet	AZEs	GEO_Arabian Peninsula_AZEs	Protected_AZEs_GEO.csv	Dryad Digital Repository	doi:10.5061/dryad.6gb90.2/13.2	http://dx.doi.org/10.5061/dryad.6gb90.2
GEO_Mashriq	Protected Planet	Key Biodiversity Areas, Protected Planet	AZEs	GEO_Mashriq_AZEs	Protected_AZEs_GEO.csv	Dryad Digital Repository	doi:10.5061/dryad.6gb90.2/13.2	http://dx.doi.org/10.5061/dryad.6gb90.2
IPBES_Central Africa	Protected Planet	Key Biodiversity Areas, Protected Planet	AZEs	IPBES_Central Africa_AZEs	Protected_AZEs_IPBES.csv	Dryad Digital Repository	doi:10.5061/dryad.6gb90.2/14.2	http://dx.doi.org/10.5061/dryad.6gb90.2
IPBES_East Africa and adjacent islands	Protected Planet	Key Biodiversity Areas, Protected Planet	AZEs	IPBES_East Africa and adjacent islands_AZEs	Protected_AZEs_IPBES.csv	Dryad Digital Repository	doi:10.5061/dryad.6gb90.2/14.2	http://dx.doi.org/10.5061/dryad.6gb90.2
IPBES_North Africa	Protected Planet	Key Biodiversity Areas, Protected Planet	AZEs	IPBES_North Africa_AZEs	Protected_AZEs_IPBES.csv	Dryad Digital Repository	doi:10.5061/dryad.6gb90.2/14.2	http://dx.doi.org/10.5061/dryad.6gb90.2
IPBES_Southern Africa	Protected Planet	Key Biodiversity Areas, Protected Planet	AZEs	IPBES_Southern Africa_AZEs	Protected_AZEs_IPBES.csv	Dryad Digital Repository	doi:10.5061/dryad.6gb90.2/14.2	http://dx.doi.org/10.5061/dryad.6gb90.2
IPBES_West Africa	Protected Planet	Key Biodiversity Areas, Protected Planet	AZEs	IPBES_West Africa_AZEs	Protected_AZEs_IPBES.csv	Dryad Digital Repository	doi:10.5061/dryad.6gb90.2/14.2	http://dx.doi.org/10.5061/dryad.6gb90.2
IPBES_Caribbean	Protected Planet	Key Biodiversity Areas, Protected Planet	AZEs	IPBES_Caribbean_AZEs	Protected_AZEs_IPBES.csv	Dryad Digital Repository	doi:10.5061/dryad.6gb90.2/14.2	http://dx.doi.org/10.5061/dryad.6gb90.2
IPBES_Mesoamerica	Protected Planet	Key Biodiversity Areas, Protected Planet	AZEs	IPBES_Mesoamerica_AZEs	Protected_AZEs_IPBES.csv	Dryad Digital Repository	doi:10.5061/dryad.6gb90.2/14.2	http://dx.doi.org/10.5061/dryad.6gb90.2
IPBES_North America	Protected Planet	Key Biodiversity Areas, Protected Planet	AZEs	IPBES_North America_AZEs	Protected_AZEs_IPBES.csv	Dryad Digital Repository	doi:10.5061/dryad.6gb90.2/14.2	http://dx.doi.org/10.5061/dryad.6gb90.2
IPBES_South America	Protected Planet	Key Biodiversity Areas, Protected Planet	AZEs	IPBES_South America_AZEs	Protected_AZEs_IPBES.csv	Dryad Digital Repository	doi:10.5061/dryad.6gb90.2/14.2	http://dx.doi.org/10.5061/dryad.6gb90.2
IPBES_North-East Asia	Protected Planet	Key Biodiversity Areas, Protected Planet	AZEs	IPBES_North-East Asia_AZEs	Protected_AZEs_IPBES.csv	Dryad Digital Repository	doi:10.5061/dryad.6gb90.2/14.2	http://dx.doi.org/10.5061/dryad.6gb90.2
IPBES_Oceania	Protected Planet	Key Biodiversity Areas, Protected Planet	AZEs	IPBES_Oceania_AZEs	Protected_AZEs_IPBES.csv	Dryad Digital Repository	doi:10.5061/dryad.6gb90.2/14.2	http://dx.doi.org/10.5061/dryad.6gb90.2
IPBES_South Asia	Protected Planet	Key Biodiversity Areas, Protected Planet	AZEs	IPBES_South Asia_AZEs	Protected_AZEs_IPBES.csv	Dryad Digital Repository	doi:10.5061/dryad.6gb90.2/14.2	http://dx.doi.org/10.5061/dryad.6gb90.2
IPBES_South-East Asia	Protected Planet	Key Biodiversity Areas, Protected Planet	AZEs	IPBES_South-East Asia_AZEs	Protected_AZEs_IPBES.csv	Dryad Digital Repository	doi:10.5061/dryad.6gb90.2/14.2	http://dx.doi.org/10.5061/dryad.6gb90.2
IPBES_Western Asia	Protected Planet	Key Biodiversity Areas, Protected Planet	AZEs	IPBES_Western Asia_AZEs	Protected_AZEs_IPBES.csv	Dryad Digital Repository	doi:10.5061/dryad.6gb90.2/14.2	http://dx.doi.org/10.5061/dryad.6gb90.2
IPBES_Central and Western Europe	Protected Planet	Key Biodiversity Areas, Protected Planet	AZEs	IPBES_Central and Western Europe_AZEs	Protected_AZEs_IPBES.csv	Dryad Digital Repository	doi:10.5061/dryad.6gb90.2/14.2	http://dx.doi.org/10.5061/dryad.6gb90.2
IPBES_Central Asia	Protected Planet	Key Biodiversity Areas, Protected Planet	AZEs	IPBES_Central Asia_AZEs	Protected_AZEs_IPBES.csv	Dryad Digital Repository	doi:10.5061/dryad.6gb90.2/14.2	http://dx.doi.org/10.5061/dryad.6gb90.2
IPBES_Eastern Europe	Protected Planet	Key Biodiversity Areas, Protected Planet	AZEs	IPBES_Eastern Europe_AZEs	Protected_AZEs_IPBES.csv	Dryad Digital Repository	doi:10.5061/dryad.6gb90.2/14.2	http://dx.doi.org/10.5061/dryad.6gb90.2
